# Supplementary material for: Effect of the Interaction Between Dietary Fiber Structure and Apparent Viscosity on the Production Performance of Growing Pigs
Source: Animals (Basel). 2025 Nov 17;15(22):3310. doi: 10.3390/ani15223310 (PMC12649407; doi:10.3390/ani15223310)
Supplement: Supplementary file 1 [file animals-15-03310-s001.zip]

Archive with 1 entries (1 files):
- animals-3976227-supplementary.pdf
